# Supplementary material for: A Sustainable Synthetic Approach to Tacrine and Cholinesterase Inhibitors in Deep Eutectic Solvents under Aerobic Conditions
Source: Molecules. 2024 Mar 21;29(6):1399. doi: 10.3390/molecules29061399 (PMC10974547; doi:10.3390/molecules29061399)
Supplement: Supplementary file 1 [file molecules-29-01399-s001.zip]

Archive with 1 entries (1 files):
- molecules-2916196-supplementary.pdf
